# Supplementary material for: Trends and hot topics in linguistics studies from 2011 to 2021: A bibliometric analysis of highly cited papers
Source: Front Psychol. 2023 Jan 11;13:1052586. doi: 10.3389/fpsyg.2022.1052586 (PMC9875073; doi:10.3389/fpsyg.2022.1052586)
Supplement: Supplementary file 1 [file Table_1.XLS]

## Sheet: savedrecs
Authors	Author Full Names	Article Title	Source Title	Journal abbre	Language	Document Type	Journal Abbreviation	Publication Year	Volume	Issue	DOI	WoS Categories	Web of Science Index	Research Areas	Highly Cited Status
Otheguy, R; Garcia, O; Reid, W	Otheguy, Ricardo; Garcia, Ofelia; Reid, Wallis	A translanguaging view of the linguistic system of bilinguals	APPLIED LINGUISTICS REVIEW	APPL LINGUIST REV	English	Article	APPL LINGUIST REV	2019	10	4	10.1515/applirev-2018-0020	Linguistics; Language & Linguistics	Social Science Citation Index (SSCI); Arts &amp; Humanities Citation Index (A&amp;HCI)	Linguistics	Y
Darvin, R; Norton, B	Darvin, Ron; Norton, Bonny	Identity and a Model of Investment in Applied Linguistics	ANNUAL REVIEW OF APPLIED LINGUISTICS	ANNU REV APPL LINGUI	English	Article	ANNU REV APPL LINGUI	2015	35		10.1017/S0267190514000191	Linguistics; Language & Linguistics	Social Science Citation Index (SSCI); Arts &amp; Humanities Citation Index (A&amp;HCI)	Linguistics	Y
Pace, A; Luo, R; Hirsh-Pasek, K; Golinkoff, RM	Pace, Amy; Luo, Rufan; Hirsh-Pasek, Kathy; Golinkoff, Roberta Michnick	Identifying Pathways Between Socioeconomic Status and Language Development	ANNUAL REVIEW OF LINGUISTICS, VOL 3	ANNU REV LINGUIST	English	Article; Book Chapter	ANNU REV LINGUIST	2017	3		10.1146/annurev-linguistics-011516-034226	Linguistics; Language & Linguistics	Book Citation Index – Social Sciences & Humanities (BKCI-SSH); Social Science Citation Index (SSCI); Arts &amp; Humanities Citation Index (A&amp;HCI)	Linguistics	Y
Tomaschek, F; Plag, I; Ernestus, M; Baayen, RH	Tomaschek, Fabian; Plag, Ingo; Ernestus, Mirjam; Baayen, R. Harald	Phonetic effects of morphology and context: Modeling the duration of word-final S in English with naive discriminative learning	JOURNAL OF LINGUISTICS	J LINGUIST	English	Article	J LINGUIST	2021	57	1	10.1017/S0022226719000203	Linguistics; Language & Linguistics	Social Science Citation Index (SSCI); Arts &amp; Humanities Citation Index (A&amp;HCI)	Linguistics	Y
Mondada, L	Mondada, Lorenza	Contemporary issues in conversation analysis: Embodiment and materiality, multimodality and multisensoriality in social interaction	JOURNAL OF PRAGMATICS	J PRAGMATICS	English	Article	J PRAGMATICS	2019	145		10.1016/j.pragma.2019.01.016	Linguistics; Language & Linguistics	Social Science Citation Index (SSCI); Arts &amp; Humanities Citation Index (A&amp;HCI)	Linguistics	Y
Wieling, M	Wieling, Martijn	Analyzing dynamic phonetic data using generalized additive mixed modeling: A tutorial focusing on articulatory differences between L1 and L2 speakers of English	JOURNAL OF PHONETICS	J PHONETICS	English	Article	J PHONETICS	2018	70		10.1016/j.wocn.2018.03.002	Linguistics; Language & Linguistics	Social Science Citation Index (SSCI); Arts &amp; Humanities Citation Index (A&amp;HCI)	Linguistics	Y
Tagliamonte, SA; Baayen, RH	Tagliamonte, Sali A.; Baayen, R. Harald	Models, forests, and trees of York English: Was/were variation as a case study for statistical practice	LANGUAGE VARIATION AND CHANGE	LANG VAR CHANGE	English	Article	LANG VAR CHANGE	2012	24	2	10.1017/S0954394512000129	Linguistics; Language & Linguistics	Social Science Citation Index (SSCI); Arts &amp; Humanities Citation Index (A&amp;HCI)	Linguistics	Y
Antoniou, M	Antoniou, Mark	The Advantages of Bilingualism Debate	ANNUAL REVIEW OF LINGUISTICS, VOL 5	ANNU REV LINGUIST	English	Article; Book Chapter	ANNU REV LINGUIST	2019	5		10.1146/annurev-linguistics-011718-011820	Linguistics; Language & Linguistics	Book Citation Index – Social Sciences & Humanities (BKCI-SSH); Social Science Citation Index (SSCI); Arts &amp; Humanities Citation Index (A&amp;HCI)	Linguistics	Y
Benmamoun, E; Montrul, S; Polinsky, M	Benmamoun, Elabbas; Montrul, Silvina; Polinsky, Maria	Heritage languages and their speakers: Opportunities and challenges for linguistics	THEORETICAL LINGUISTICS	THEOR LINGUIST	English	Article	THEOR LINGUIST	2013	39	3-4	10.1515/tl-2013-0009	Linguistics; Language & Linguistics	Social Science Citation Index (SSCI); Arts &amp; Humanities Citation Index (A&amp;HCI)	Linguistics	Y
Dalton-Puffer, C	Dalton-Puffer, Christiane	Content-and-Language Integrated Learning: From Practice to Principles?	ANNUAL REVIEW OF APPLIED LINGUISTICS	ANNU REV APPL LINGUI	English	Article	ANNU REV APPL LINGUI	2011	31		10.1017/S0267190511000092	Linguistics; Language & Linguistics	Social Science Citation Index (SSCI); Arts &amp; Humanities Citation Index (A&amp;HCI)	Linguistics	Y
Otheguy, R; Garcia, O; Reid, W	Otheguy, Ricardo; Garcia, Ofelia; Reid, Wallis	Clarifying translanguaging and deconstructing named languages: A perspective from linguistics	APPLIED LINGUISTICS REVIEW	APPL LINGUIST REV	English	Article	APPL LINGUIST REV	2015	6	3	10.1515/applirev-2015-0014	Linguistics; Language & Linguistics	Social Science Citation Index (SSCI); Arts &amp; Humanities Citation Index (A&amp;HCI)	Linguistics	Y
Li, CC; Dewaele, JM; Hu, YH	Li, Chengchen; Dewaele, Jean-Marc; Hu, Yanhong	Foreign language learning boredom: conceptualization and measurement	APPLIED LINGUISTICS REVIEW	APPL LINGUIST REV	English	Article; Early Access	APPL LINGUIST REV	2021			10.1515/applirev-2020-0124	Linguistics; Language & Linguistics	Social Science Citation Index (SSCI); Arts &amp; Humanities Citation Index (A&amp;HCI)	Linguistics	Y
Li, CC; Dewaele, JM; Jiang, GY	Li, Chengchen; Dewaele, Jean-Marc; Jiang, Guiying	The complex relationship between classroom emotions and EFL achievement in China	APPLIED LINGUISTICS REVIEW	APPL LINGUIST REV	English	Article	APPL LINGUIST REV	2020	11	3	10.1515/applirev-2018-0043	Linguistics; Language & Linguistics	Social Science Citation Index (SSCI); Arts &amp; Humanities Citation Index (A&amp;HCI)	Linguistics	Y
Creese, A; Blackledge, A	Creese, Angela; Blackledge, Adrian	Translanguaging and Identity in Educational Settings	ANNUAL REVIEW OF APPLIED LINGUISTICS	ANNU REV APPL LINGUI	English	Article	ANNU REV APPL LINGUI	2015	35		10.1017/S0267190514000233	Linguistics; Language & Linguistics	Social Science Citation Index (SSCI); Arts &amp; Humanities Citation Index (A&amp;HCI)	Linguistics	Y
Metzger, MJ; Flanagin, AJ	Metzger, Miriam J.; Flanagin, Andrew J.	Credibility and trust of information in online environments: The use of cognitive heuristics	JOURNAL OF PRAGMATICS	J PRAGMATICS	English	Article	J PRAGMATICS	2013	59		10.1016/j.pragma.2013.07.012	Linguistics; Language & Linguistics	Social Science Citation Index (SSCI); Arts &amp; Humanities Citation Index (A&amp;HCI)	Linguistics	Y
Babel, M	Babel, Molly	Evidence for phonetic and social selectivity in spontaneous phonetic imitation	JOURNAL OF PHONETICS	J PHONETICS	English	Article	J PHONETICS	2012	40	1	10.1016/j.wocn.2011.09.001	Linguistics; Language & Linguistics	Social Science Citation Index (SSCI); Arts &amp; Humanities Citation Index (A&amp;HCI)	Linguistics	Y
Gagliardi, A; Lidz, J	Gagliardi, Annie; Lidz, Jeffrey	STATISTICAL INSENSITIVITY IN THE ACQUISITION OF TSEZ NOUN CLASSES	LANGUAGE	LANGUAGE	English	Article	LANGUAGE	2019	95		10.1353/lan.2014.0013	Linguistics; Language & Linguistics	Social Science Citation Index (SSCI); Arts &amp; Humanities Citation Index (A&amp;HCI)	Linguistics	Y
Sorace, A	Sorace, Antonella	Pinning down the concept of interface in bilingualism	LINGUISTIC APPROACHES TO BILINGUALISM	LINGUIST APPROACH BI	English	Article	LINGUIST APPROACH BI	2011	1	1	10.1075/lab.1.1.01sor	Linguistics; Language & Linguistics	Social Science Citation Index (SSCI); Arts &amp; Humanities Citation Index (A&amp;HCI)	Linguistics	Y
Li, CC	Li, Chengchen	A Positive Psychology perspective on Chinese EFL students' trait emotional intelligence, foreign language enjoyment and EFL learning achievement	JOURNAL OF MULTILINGUAL AND MULTICULTURAL DEVELOPMENT	J MULTILING MULTICUL	English	Article	J MULTILING MULTICUL	2020	41	3	10.1080/01434632.2019.1614187	Linguistics; Language & Linguistics	Social Science Citation Index (SSCI); Arts &amp; Humanities Citation Index (A&amp;HCI)	Linguistics	Y
Paradis, J	Paradis, Johanne	Individual differences in child English second language acquisition Comparing child-internal and child-external factors	LINGUISTIC APPROACHES TO BILINGUALISM	LINGUIST APPROACH BI	English	Article	LINGUIST APPROACH BI	2011	1	3	10.1075/lab.1.3.01par	Linguistics; Language & Linguistics	Social Science Citation Index (SSCI); Arts &amp; Humanities Citation Index (A&amp;HCI)	Linguistics	Y
Chomsky, N	Chomsky, Noam	Problems of projection	LINGUA	LINGUA	English	Article	LINGUA	2013	130		10.1016/j.lingua.2012.12.003	Linguistics; Language & Linguistics	Social Science Citation Index (SSCI); Arts &amp; Humanities Citation Index (A&amp;HCI)	Linguistics	Y
Schwartz, BD; Sprouse, RA	Schwartz, Bonnie D.; Sprouse, Rex A.	The Full Transfer/Full Access model and L3 cognitive states	LINGUISTIC APPROACHES TO BILINGUALISM	LINGUIST APPROACH BI	English	Article	LINGUIST APPROACH BI	2021	11	1	10.1075/lab.20055.sch	Linguistics; Language & Linguistics	Social Science Citation Index (SSCI); Arts &amp; Humanities Citation Index (A&amp;HCI)	Linguistics	Y
Goodwin, C	Goodwin, Charles	The co-operative, transformative organization of human action and knowledge	JOURNAL OF PRAGMATICS	J PRAGMATICS	English	Article	J PRAGMATICS	2013	46	1	10.1016/j.pragma.2012.09.003	Linguistics; Language & Linguistics	Social Science Citation Index (SSCI); Arts &amp; Humanities Citation Index (A&amp;HCI)	Linguistics	Y
Bischetti, L; Canal, P; Bambini, V	Bischetti, Luca; Canal, Paolo; Bambini, Valentina	Funny but aversive: A large-scale survey of the emotional response to Covid-19 humor in the Italian population during the lockdown	LINGUA	LINGUA	English	Article	LINGUA	2021	249		10.1016/j.lingua.2020.102963	Linguistics; Language & Linguistics	Social Science Citation Index (SSCI); Arts &amp; Humanities Citation Index (A&amp;HCI)	Linguistics	Y
Wei, L	Wei, Li	Moment Analysis and translanguaging space: Discursive construction of identities by multilingual Chinese youth in Britain	JOURNAL OF PRAGMATICS	J PRAGMATICS	English	Article	J PRAGMATICS	2011	43	5	10.1016/j.pragma.2010.07.035	Linguistics; Language & Linguistics	Social Science Citation Index (SSCI); Arts &amp; Humanities Citation Index (A&amp;HCI)	Linguistics	Y
Kupisch, T; Rothman, J	Kupisch, Tanja; Rothman, Jason	Terminology matters! Why difference is not incompleteness and how early child bilinguals are heritage speakers	INTERNATIONAL JOURNAL OF BILINGUALISM	INT J BILINGUAL	English	Article	INT J BILINGUAL	2018	22	5	10.1177/1367006916654355	Linguistics; Language & Linguistics	Social Science Citation Index (SSCI); Arts &amp; Humanities Citation Index (A&amp;HCI)	Linguistics	Y
Hall, ML; Hall, WC; Caselli, NK	Hall, Matthew L.; Hall, Wyatte C.; Caselli, Naomi K.	Deaf children need language, not (just) speech	FIRST LANGUAGE	FIRST LANG	English	Article	FIRST LANG	2019	39	4	10.1177/0142723719834102	Psychology, Developmental; Linguistics; Language & Linguistics	Social Science Citation Index (SSCI); Arts &amp; Humanities Citation Index (A&amp;HCI)	Psychology; Linguistics	Y
Ambridge, B	Ambridge, Ben	Against stored abstractions: A radical exemplar model of language acquisition	FIRST LANGUAGE	FIRST LANG	English	Article	FIRST LANG	2020	40	5-6	10.1177/0142723719869731	Psychology, Developmental; Linguistics; Language & Linguistics	Social Science Citation Index (SSCI); Arts &amp; Humanities Citation Index (A&amp;HCI)	Psychology; Linguistics	Y
al-Bataineh, A; Gallagher, K	al-Bataineh, Afaf; Gallagher, Kay	Attitudes towards translanguaging: how future teachers perceive the meshing of Arabic and English in children's storybooks	INTERNATIONAL JOURNAL OF BILINGUAL EDUCATION AND BILINGUALISM	INT J BILING EDUC BI	English	Article	INT J BILING EDUC BI	2021	24	3	10.1080/13670050.2018.1471039	Education & Educational Research; Linguistics; Language & Linguistics	Social Science Citation Index (SSCI); Arts &amp; Humanities Citation Index (A&amp;HCI)	Education & Educational Research; Linguistics	Y
Zhang, Q; Yang, T	Zhang, Qi; Yang, Ting	Reflections on the medium of instruction for ethnic minorities in Xinjiang: the case of bilingual schools in Urumqi	INTERNATIONAL JOURNAL OF BILINGUAL EDUCATION AND BILINGUALISM	INT J BILING EDUC BI	English	Article	INT J BILING EDUC BI	2021	24	1	10.1080/13670050.2018.1442409	Education & Educational Research; Linguistics; Language & Linguistics	Social Science Citation Index (SSCI); Arts &amp; Humanities Citation Index (A&amp;HCI)	Education & Educational Research; Linguistics	Y
Lyster, R; Saito, K; Sato, M	Lyster, Roy; Saito, Kazuya; Sato, Masatoshi	Oral corrective feedback in second language classrooms	LANGUAGE TEACHING	LANG TEACHING	English	Review	LANG TEACHING	2013	46	1	10.1017/S0261444812000365	Education & Educational Research; Linguistics; Language & Linguistics	Social Science Citation Index (SSCI); Arts &amp; Humanities Citation Index (A&amp;HCI)	Education & Educational Research; Linguistics	Y
Gong, Y; Gao, XS; Lyu, BN	Gong, Yang (Frank); Gao, Xuesong (Andy); Lyu, Boning	Teaching Chinese as a second or foreign language to non-Chinese learners in mainland China (2014-2018)	LANGUAGE TEACHING	LANG TEACHING	English	Review	LANG TEACHING	2020	53	1	10.1017/S0261444819000387	Education & Educational Research; Linguistics; Language & Linguistics	Social Science Citation Index (SSCI); Arts &amp; Humanities Citation Index (A&amp;HCI)	Education & Educational Research; Linguistics	Y
Zheng, BJ	Zheng, Bingjie	Translanguaging in a Chinese immersion classroom: an ecological examination of instructional discourses	INTERNATIONAL JOURNAL OF BILINGUAL EDUCATION AND BILINGUALISM	INT J BILING EDUC BI	English	Article	INT J BILING EDUC BI	2021	24	9	10.1080/13670050.2018.1561642	Education & Educational Research; Linguistics; Language & Linguistics	Social Science Citation Index (SSCI); Arts &amp; Humanities Citation Index (A&amp;HCI)	Education & Educational Research; Linguistics	Y
Jin, YX; Zhang, LJ	Jin, Yinxing; Zhang, Lawrence Jun	The dimensions of foreign language classroom enjoyment and their effect on foreign language achievement	INTERNATIONAL JOURNAL OF BILINGUAL EDUCATION AND BILINGUALISM	INT J BILING EDUC BI	English	Article	INT J BILING EDUC BI	2021	24	7	10.1080/13670050.2018.1526253	Education & Educational Research; Linguistics; Language & Linguistics	Social Science Citation Index (SSCI); Arts &amp; Humanities Citation Index (A&amp;HCI)	Education & Educational Research; Linguistics	Y
Ou, WA; Gu, MM	Ou, Wanyu Amy; Gu, Mingyue Michelle	Language socialization and identity in intercultural communication: experience of Chinese students in a transnational university in China	INTERNATIONAL JOURNAL OF BILINGUAL EDUCATION AND BILINGUALISM	INT J BILING EDUC BI	English	Article	INT J BILING EDUC BI	2021	24	3	10.1080/13670050.2018.1472207	Education & Educational Research; Linguistics; Language & Linguistics	Social Science Citation Index (SSCI); Arts &amp; Humanities Citation Index (A&amp;HCI)	Education & Educational Research; Linguistics	Y
Hung, HT	Hung, Hsiu-Ting	Flipping the classroom for English language learners to foster active learning	COMPUTER ASSISTED LANGUAGE LEARNING	COMPUT ASSIST LANG L	English	Article	COMPUT ASSIST LANG L	2015	28	1	10.1080/09588221.2014.967701	Education & Educational Research; Linguistics; Language & Linguistics	Social Science Citation Index (SSCI); Arts &amp; Humanities Citation Index (A&amp;HCI)	Education & Educational Research; Linguistics	Y
Archila, PA; Molina, J; de Mejia, AMT	Antonio Archila, Pablo; Molina, Jorge; Truscott de Mejia, Anne-Marie	Fostering bilingual scientific writing through a systematic and purposeful code-switching pedagogical strategy	INTERNATIONAL JOURNAL OF BILINGUAL EDUCATION AND BILINGUALISM	INT J BILING EDUC BI	English	Article	INT J BILING EDUC BI	2021	24	6	10.1080/13670050.2018.1516189	Education & Educational Research; Linguistics; Language & Linguistics	Social Science Citation Index (SSCI); Arts &amp; Humanities Citation Index (A&amp;HCI)	Education & Educational Research; Linguistics	Y
Golonka, EM; Bowles, AR; Frank, VM; Richardson, DL; Freynik, S	Golonka, Ewa M.; Bowles, Anita R.; Frank, Victor M.; Richardson, Dorna L.; Freynik, Suzanne	Technologies for foreign language learning: a review of technology types and their effectiveness	COMPUTER ASSISTED LANGUAGE LEARNING	COMPUT ASSIST LANG L	English	Article	COMPUT ASSIST LANG L	2014	27	1	10.1080/09588221.2012.700315	Education & Educational Research; Linguistics; Language & Linguistics	Social Science Citation Index (SSCI); Arts &amp; Humanities Citation Index (A&amp;HCI)	Education & Educational Research; Linguistics	Y
Garcia, O; Otheguy, R	Garcia, Ofelia; Otheguy, Ricardo	Plurilingualism and translanguaging: commonalities and divergences	INTERNATIONAL JOURNAL OF BILINGUAL EDUCATION AND BILINGUALISM	INT J BILING EDUC BI	English	Article	INT J BILING EDUC BI	2020	23	1	10.1080/13670050.2019.1598932	Education & Educational Research; Linguistics; Language & Linguistics	Social Science Citation Index (SSCI); Arts &amp; Humanities Citation Index (A&amp;HCI)	Education & Educational Research; Linguistics	Y
Shen, Q; Gao, XS	Shen, Qi; Gao, Xuesong	Multilingualism and policy making in Greater China: ideological and implementational spaces	LANGUAGE POLICY	LANG POLICY-NETH	English	Article	LANG POLICY-NETH	2019	18	1	10.1007/s10993-018-9473-7	Education & Educational Research; Linguistics; Language & Linguistics	Social Science Citation Index (SSCI); Arts &amp; Humanities Citation Index (A&amp;HCI)	Education & Educational Research; Linguistics	Y
Piller, I; Gerber, L	Piller, Ingrid; Gerber, Livia	Family language policy between the bilingual advantage and the monolingual mindset	INTERNATIONAL JOURNAL OF BILINGUAL EDUCATION AND BILINGUALISM	INT J BILING EDUC BI	English	Article	INT J BILING EDUC BI	2021	24	5	10.1080/13670050.2018.1503227	Education & Educational Research; Linguistics; Language & Linguistics	Social Science Citation Index (SSCI); Arts &amp; Humanities Citation Index (A&amp;HCI)	Education & Educational Research; Linguistics	Y
Norton, B; Toohey, K	Norton, Bonny; Toohey, Kelleen	Identity, language learning, and social change	LANGUAGE TEACHING	LANG TEACHING	English	Review	LANG TEACHING	2011	44		10.1017/S0261444811000309	Education & Educational Research; Linguistics; Language & Linguistics	Social Science Citation Index (SSCI); Arts &amp; Humanities Citation Index (A&amp;HCI)	Education & Educational Research; Linguistics	Y
Shirvan, ME; Taherian, T	Shirvan, Majid Elahi; Taherian, Tahereh	Longitudinal examination of university students' foreign language enjoyment and foreign language classroom anxiety in the course of general English: latent growth curve modeling	INTERNATIONAL JOURNAL OF BILINGUAL EDUCATION AND BILINGUALISM	INT J BILING EDUC BI	English	Article	INT J BILING EDUC BI	2021	24	1	10.1080/13670050.2018.1441804	Education & Educational Research; Linguistics; Language & Linguistics	Social Science Citation Index (SSCI); Arts &amp; Humanities Citation Index (A&amp;HCI)	Education & Educational Research; Linguistics	Y
Schissel, JL; De Korne, H; Lopez-Gopar, M	Schissel, Jamie L.; De Korne, Haley; Lopez-Gopar, Mario	Grappling with translanguaging for teaching and assessment in culturally and linguistically diverse contexts: teacher perspectives from Oaxaca, Mexico	INTERNATIONAL JOURNAL OF BILINGUAL EDUCATION AND BILINGUALISM	INT J BILING EDUC BI	English	Article	INT J BILING EDUC BI	2021	24	3	10.1080/13670050.2018.1463965	Education & Educational Research; Linguistics; Language & Linguistics	Social Science Citation Index (SSCI); Arts &amp; Humanities Citation Index (A&amp;HCI)	Education & Educational Research; Linguistics	Y
Turan, Z; Akdag-Cimen, B	Turan, Zeynep; Akdag-Cimen, Birgul	Flipped classroom in English language teaching: a systematic review	COMPUTER ASSISTED LANGUAGE LEARNING	COMPUT ASSIST LANG L	English	Review	COMPUT ASSIST LANG L	2020	33	5-6	10.1080/09588221.2019.1584117	Education & Educational Research; Linguistics; Language & Linguistics	Social Science Citation Index (SSCI); Arts &amp; Humanities Citation Index (A&amp;HCI)	Education & Educational Research; Linguistics	Y
Jiang, L; Zhang, LJ; May, S	Jiang, Li; Zhang, Lawrence Jun; May, Stephen	Implementing English-medium instruction (EMI) in China: teachers' practices and perceptions, and students' learning motivation and needs(*)	INTERNATIONAL JOURNAL OF BILINGUAL EDUCATION AND BILINGUALISM	INT J BILING EDUC BI	English	Article	INT J BILING EDUC BI	2019	22	2	10.1080/13670050.2016.1231166	Education & Educational Research; Linguistics; Language & Linguistics	Social Science Citation Index (SSCI); Arts &amp; Humanities Citation Index (A&amp;HCI)	Education & Educational Research; Linguistics	Y
Macaro, E; Curle, S; Pun, J; An, JS; Dearden, J	Macaro, Ernesto; Curle, Samantha; Pun, Jack; An, Jiangshan; Dearden, Julie	A systematic review of English medium instruction in higher education	LANGUAGE TEACHING	LANG TEACHING	English	Review	LANG TEACHING	2018	51	1	10.1017/S0261444817000350	Education & Educational Research; Linguistics; Language & Linguistics	Social Science Citation Index (SSCI); Arts &amp; Humanities Citation Index (A&amp;HCI)	Education & Educational Research; Linguistics	Y
Pennycook, A	Pennycook, Alastair	Translanguaging and semiotic assemblages	INTERNATIONAL JOURNAL OF MULTILINGUALISM	INT J MULTILING	English	Article	INT J MULTILING	2017	14	3	10.1080/14790718.2017.1315810	Education & Educational Research; Linguistics; Language & Linguistics	Social Science Citation Index (SSCI); Arts &amp; Humanities Citation Index (A&amp;HCI)	Education & Educational Research; Linguistics	Y
Kim, JY; Puigdelliura, GR	Kim, Ji Young; Puigdelliura, Gemma Repiso	Deconstructing Heritage Language Dominance: Effects of Proficiency, Use, and Input on Heritage Speakers' Production of the Spanish Alveolar Tap	PHONETICA	PHONETICA	English	Article	PHONETICA	2020	77	1	10.1159/000501188	Acoustics; Audiology & Speech-Language Pathology; Linguistics; Language & Linguistics	Science Citation Index Expanded (SCI-EXPANDED); Social Science Citation Index (SSCI); Arts &amp; Humanities Citation Index (A&amp;HCI)	Acoustics; Audiology & Speech-Language Pathology; Linguistics	Y
Gilkerson, J; Richards, JA; Warren, SF; Montgomery, JK; Greenwood, CR; Oller, DK; Hansen, JHL; Paul, TD	Gilkerson, Jill; Richards, Jeffrey A.; Warren, Steven F.; Montgomery, Judith K.; Greenwood, Charles R.; Oller, D. Kimbrough; Hansen, John H. L.; Paul, Terrance D.	Mapping the Early Language Environment Using All-Day Recordings and Automated Analysis	AMERICAN JOURNAL OF SPEECH-LANGUAGE PATHOLOGY	AM J SPEECH-LANG PAT	English	Article	AM J SPEECH-LANG PAT	2017	26	2	10.1044/2016_AJSLP-15-0169	Audiology & Speech-Language Pathology; Linguistics; Rehabilitation	Science Citation Index Expanded (SCI-EXPANDED); Social Science Citation Index (SSCI)	Audiology & Speech-Language Pathology; Linguistics; Rehabilitation	Y
St Clair, MC; Pickles, A; Durkin, K; Conti-Ramsden, G	St Clair, Michelle C.; Pickles, Andrew; Durkin, Kevin; Conti-Ramsden, Gina	A longitudinal study of behavioral, emotional and social difficulties in individuals with a history of specific language impairment (SLI)	JOURNAL OF COMMUNICATION DISORDERS	J COMMUN DISORD	English	Article	J COMMUN DISORD	2011	44	2	10.1016/j.jcomdis.2010.09.004	Audiology & Speech-Language Pathology; Linguistics; Rehabilitation	Social Science Citation Index (SSCI)	Audiology & Speech-Language Pathology; Linguistics; Rehabilitation	Y
Lee, JB; Azios, JH	Lee, Jaime B.; Azios, Jamie H.	Facilitator Behaviors Leading to Engagement and Disengagement in Aphasia Conversation Groups	AMERICAN JOURNAL OF SPEECH-LANGUAGE PATHOLOGY	AM J SPEECH-LANG PAT	English	Article; Proceedings Paper	AM J SPEECH-LANG PAT	2020	29	1	10.1044/2019_AJSLP-CAC48-18-0220	Audiology & Speech-Language Pathology; Linguistics; Rehabilitation	Science Citation Index Expanded (SCI-EXPANDED); Social Science Citation Index (SSCI); Conference Proceedings Citation Index - Social Science &amp; Humanities (CPCI-SSH); Conference Proceedings Citation Index - Science (CPCI-S)	Audiology & Speech-Language Pathology; Linguistics; Rehabilitation	Y
McLeod, S; Crowe, K	McLeod, Sharynne; Crowe, Kathryn	Children's Consonant Acquisition in 27 Languages: A Cross-Linguistic Review	AMERICAN JOURNAL OF SPEECH-LANGUAGE PATHOLOGY	AM J SPEECH-LANG PAT	English	Review	AM J SPEECH-LANG PAT	2018	27	4	10.1044/2018_AJSLP-17-0100	Audiology & Speech-Language Pathology; Linguistics; Rehabilitation	Science Citation Index Expanded (SCI-EXPANDED); Social Science Citation Index (SSCI)	Audiology & Speech-Language Pathology; Linguistics; Rehabilitation	Y
Wang, J; Kothalkar, PV; Kim, M; Bandini, A; Cao, BM; Yunusova, Y; Campbell, TF; Heitzman, D; Green, JR	Wang, Jun; Kothalkar, Prasanna V.; Kim, Myungjong; Bandini, Andrea; Cao, Beiming; Yunusova, Yana; Campbell, Thomas F.; Heitzman, Daragh; Green, Jordan R.	Automatic prediction of intelligible speaking rate for individuals with ALS from speech acoustic and articulatory samples	INTERNATIONAL JOURNAL OF SPEECH-LANGUAGE PATHOLOGY	INT J SPEECH-LANG PA	English	Article	INT J SPEECH-LANG PA	2018	20	6	10.1080/17549507.2018.1508499	Audiology & Speech-Language Pathology; Linguistics; Rehabilitation	Science Citation Index Expanded (SCI-EXPANDED); Social Science Citation Index (SSCI)	Audiology & Speech-Language Pathology; Linguistics; Rehabilitation	Y
Patel, RR; Awan, SN; Barkmeier-Kraemer, J; Courey, M; Deliyski, D; Eadie, T; Paul, D; Svec, JG; Hillman, R	Patel, Rita R.; Awan, Shaheen N.; Barkmeier-Kraemer, Julie; Courey, Mark; Deliyski, Dimitar; Eadie, Tanya; Paul, Diane; Svec, Jan G.; Hillman, Robert	Recommended Protocols for Instrumental Assessment of Voice: American Speech- Language-Hearing Association Expert Panel to Develop a Protocol for Instrumental Assessment of Vocal Function	AMERICAN JOURNAL OF SPEECH-LANGUAGE PATHOLOGY	AM J SPEECH-LANG PAT	English	Article	AM J SPEECH-LANG PAT	2018	27	3	10.1044/2018_AJSLP-17-0009	Audiology & Speech-Language Pathology; Linguistics; Rehabilitation	Science Citation Index Expanded (SCI-EXPANDED); Social Science Citation Index (SSCI)	Audiology & Speech-Language Pathology; Linguistics; Rehabilitation	Y
Roberts, MY; Kaiser, AP	Roberts, Megan Y.; Kaiser, Ann P.	The Effectiveness of Parent-Implemented Language Interventions: A Meta-Analysis	AMERICAN JOURNAL OF SPEECH-LANGUAGE PATHOLOGY	AM J SPEECH-LANG PAT	English	Article	AM J SPEECH-LANG PAT	2011	20	3	10.1044/1058-0360(2011/10-0055)	Audiology & Speech-Language Pathology; Linguistics; Rehabilitation	Social Science Citation Index (SSCI)	Audiology & Speech-Language Pathology; Linguistics; Rehabilitation	Y
Smith, A; Weber, C	Smith, Anne; Weber, Christine	How Stuttering Develops: The Multifactorial Dynamic Pathways Theory	JOURNAL OF SPEECH LANGUAGE AND HEARING RESEARCH	J SPEECH LANG HEAR R	English	Article	J SPEECH LANG HEAR R	2017	60	9	10.1044/2017_JSLHR-S-16-0343	Audiology & Speech-Language Pathology; Linguistics; Rehabilitation	Science Citation Index Expanded (SCI-EXPANDED); Social Science Citation Index (SSCI)	Audiology & Speech-Language Pathology; Linguistics; Rehabilitation	Y
Zaga, CJ; Pandian, V; Brodsky, MB; Wallace, S; Cameron, TS; Chao, C; Orloff, LA; Atkins, NE; McGrath, BA; Lazarus, CL; Vogel, AP; Brenner, MJ	Zaga, Charissa J.; Pandian, Vinciya; Brodsky, Martin B.; Wallace, Sarah; Cameron, Tanis S.; Chao, Caroline; Orloff, Lisa Ann; Atkins, Naomi E.; McGrath, Brendan A.; Lazarus, Cathy L.; Vogel, Adam P.; Brenner, Michael J.	Speech-Language Pathology Guidance for Tracheostomy During the COVID-19 Pandemic: An International Multidisciplinary Perspective	AMERICAN JOURNAL OF SPEECH-LANGUAGE PATHOLOGY	AM J SPEECH-LANG PAT	English	Article	AM J SPEECH-LANG PAT	2020	29	3	10.1044/2020_AJSLP-20-00089	Audiology & Speech-Language Pathology; Linguistics; Rehabilitation	Science Citation Index Expanded (SCI-EXPANDED); Social Science Citation Index (SSCI)	Audiology & Speech-Language Pathology; Linguistics; Rehabilitation	Y
Bishop, DVM	Bishop, D. V. M.	Ten questions about terminology for children with unexplained language problems	INTERNATIONAL JOURNAL OF LANGUAGE & COMMUNICATION DISORDERS	INT J LANG COMM DIS	English	Review	INT J LANG COMM DIS	2014	49	4	10.1111/1460-6984.12101	Audiology & Speech-Language Pathology; Linguistics; Rehabilitation	Science Citation Index Expanded (SCI-EXPANDED); Social Science Citation Index (SSCI)	Audiology & Speech-Language Pathology; Linguistics; Rehabilitation	Y
Reilly, S; Tomblin, B; Law, J; McKean, C; Mensah, FK; Morgan, A; Goldfeld, S; Nicholson, JM; Wake, M	Reilly, Sheena; Tomblin, Bruce; Law, James; McKean, Cristina; Mensah, Fiona K.; Morgan, Angela; Goldfeld, Sharon; Nicholson, Jan M.; Wake, Melissa	Specific language impairment: a convenient label for whom?	INTERNATIONAL JOURNAL OF LANGUAGE & COMMUNICATION DISORDERS	INT J LANG COMM DIS	English	Review	INT J LANG COMM DIS	2014	49	4	10.1111/1460-6984.12102	Audiology & Speech-Language Pathology; Linguistics; Rehabilitation	Science Citation Index Expanded (SCI-EXPANDED); Social Science Citation Index (SSCI)	Audiology & Speech-Language Pathology; Linguistics; Rehabilitation	Y
Qiu, GA; Liu, B; Bu, JJ; Chen, C	Qiu, Guang; Liu, Bing; Bu, Jiajun; Chen, Chun	Opinion Word Expansion and Target Extraction through Double Propagation	COMPUTATIONAL LINGUISTICS	COMPUT LINGUIST	English	Article	COMPUT LINGUIST	2011	37	1	10.1162/coli_a_00034	Computer Science, Artificial Intelligence; Computer Science, Interdisciplinary Applications; Linguistics; Language & Linguistics	Science Citation Index Expanded (SCI-EXPANDED); Social Science Citation Index (SSCI); Arts &amp; Humanities Citation Index (A&amp;HCI)	Computer Science; Linguistics	Y
Taboada, M; Brooke, J; Tofiloski, M; Voll, K; Stede, M	Taboada, Maite; Brooke, Julian; Tofiloski, Milan; Voll, Kimberly; Stede, Manfred	Lexicon-Based Methods for Sentiment Analysis	COMPUTATIONAL LINGUISTICS	COMPUT LINGUIST	English	Article	COMPUT LINGUIST	2011	37	2	10.1162/COLI_a_00049	Computer Science, Artificial Intelligence; Computer Science, Interdisciplinary Applications; Linguistics; Language & Linguistics	Science Citation Index Expanded (SCI-EXPANDED); Social Science Citation Index (SSCI); Arts &amp; Humanities Citation Index (A&amp;HCI)	Computer Science; Linguistics	Y
Hill, F; Reichart, R; Korhonen, A	Hill, Felix; Reichart, Roi; Korhonen, Anna	SimLex-999: Evaluating Semantic Models With (Genuine) Similarity Estimation	COMPUTATIONAL LINGUISTICS	COMPUT LINGUIST	English	Article	COMPUT LINGUIST	2015	41	4	10.1162/COLI_a_00237	Computer Science, Artificial Intelligence; Computer Science, Interdisciplinary Applications; Linguistics; Language & Linguistics	Science Citation Index Expanded (SCI-EXPANDED); Social Science Citation Index (SSCI); Arts &amp; Humanities Citation Index (A&amp;HCI)	Computer Science; Linguistics	Y
Alva-Manchego, F; Scarton, C; Specia, L	Alva-Manchego, Fernando; Scarton, Carolina; Specia, Lucia	Data-Driven Sentence Simplification: Survey and Benchmark	COMPUTATIONAL LINGUISTICS	COMPUT LINGUIST	English	Article	COMPUT LINGUIST	2020	46	1	10.1162/coli_a_00370	Computer Science, Artificial Intelligence; Computer Science, Interdisciplinary Applications; Linguistics; Language & Linguistics	Science Citation Index Expanded (SCI-EXPANDED); Social Science Citation Index (SSCI); Arts &amp; Humanities Citation Index (A&amp;HCI)	Computer Science; Linguistics	Y
Yairi, E; Ambrose, N	Yairi, Ehud; Ambrose, Nicoline	Epidemiology of stuttering: 21st century advances	JOURNAL OF FLUENCY DISORDERS	J FLUENCY DISORD	English	Article	J FLUENCY DISORD	2013	38	2	10.1016/j.jfludis.2012.11.002	Audiology & Speech-Language Pathology; Education, Special; Linguistics; Rehabilitation	Science Citation Index Expanded (SCI-EXPANDED); Social Science Citation Index (SSCI)	Audiology & Speech-Language Pathology; Education & Educational Research; Linguistics; Rehabilitation	Y
Iverach, L; Rapee, RM	Iverach, Lisa; Rapee, Ronald M.	Social anxiety disorder and stuttering: Current status and future directions	JOURNAL OF FLUENCY DISORDERS	J FLUENCY DISORD	English	Article	J FLUENCY DISORD	2014	40		10.1016/j.jfludis.2013.08.003	Audiology & Speech-Language Pathology; Education, Special; Linguistics; Rehabilitation	Science Citation Index Expanded (SCI-EXPANDED); Social Science Citation Index (SSCI)	Audiology & Speech-Language Pathology; Education & Educational Research; Linguistics; Rehabilitation	Y
Kuperberg, GR; Jaeger, TF	Kuperberg, Gina R.; Jaeger, T. Florian	What do we mean by prediction in language comprehension?	LANGUAGE COGNITION AND NEUROSCIENCE	LANG COGN NEUROSCI	English	Article	LANG COGN NEUROSCI	2016	31	1	10.1080/23273798.2015.1102299	Audiology & Speech-Language Pathology; Behavioral Sciences; Linguistics; Psychology, Experimental	Science Citation Index Expanded (SCI-EXPANDED); Social Science Citation Index (SSCI); Arts &amp; Humanities Citation Index (A&amp;HCI)	Audiology & Speech-Language Pathology; Behavioral Sciences; Linguistics; Psychology	Y
Hamilton, LS; Huth, AG	Hamilton, Liberty S.; Huth, Alexander G.	The revolution will not be controlled: natural stimuli in speech neuroscience	LANGUAGE COGNITION AND NEUROSCIENCE	LANG COGN NEUROSCI	English	Review	LANG COGN NEUROSCI	2020	35	5	10.1080/23273798.2018.1499946	Audiology & Speech-Language Pathology; Behavioral Sciences; Linguistics; Psychology, Experimental	Science Citation Index Expanded (SCI-EXPANDED); Social Science Citation Index (SSCI)	Audiology & Speech-Language Pathology; Behavioral Sciences; Linguistics; Psychology	Y
Huettig, F; Mani, N	Huettig, Falk; Mani, Nivedita	Is prediction necessary to understand language? Probably not	LANGUAGE COGNITION AND NEUROSCIENCE	LANG COGN NEUROSCI	English	Article	LANG COGN NEUROSCI	2016	31	1	10.1080/23273798.2015.1072223	Audiology & Speech-Language Pathology; Behavioral Sciences; Linguistics; Psychology, Experimental	Science Citation Index Expanded (SCI-EXPANDED); Social Science Citation Index (SSCI); Arts &amp; Humanities Citation Index (A&amp;HCI)	Audiology & Speech-Language Pathology; Behavioral Sciences; Linguistics; Psychology	Y
Khajavy, GH; MacIntyre, PD; Barabadi, E	Khajavy, Gholam Hassan; MacIntyre, Peter D.; Barabadi, Elyas	ROLE OF THE EMOTIONS AND CLASSROOM ENVIRONMENT IN WILLINGNESS TO COMMUNICATE: APPLYING DOUBLY LATENT MULTILEVEL ANALYSIS IN SECOND LANGUAGE ACQUISITION RESEARCH	STUDIES IN SECOND LANGUAGE ACQUISITION	STUD SECOND LANG ACQ	English	Article	STUD SECOND LANG ACQ	2018	40	3	10.1017/S0272263117000304	Linguistics	Social Science Citation Index (SSCI)	Linguistics	Y
Wei, L	Wei, Li	Translanguaging as a Practical Theory of Language	APPLIED LINGUISTICS	APPL LINGUIST	English	Article	APPL LINGUIST	2018	39	1	10.1093/applin/amx039	Linguistics	Social Science Citation Index (SSCI)	Linguistics	Y
Cenoz, J; Genesee, F; Gorter, D	Cenoz, Jasone; Genesee, Fred; Gorter, Durk	Critical Analysis of CLIL: Taking Stock and Looking Forward	APPLIED LINGUISTICS	APPL LINGUIST	English	Article	APPL LINGUIST	2014	35	3	10.1093/applin/amt011	Linguistics	Social Science Citation Index (SSCI)	Linguistics	Y
Kubota, R	Kubota, Ryuko	The Multi/Plural Turn, Postcolonial Theory, and Neoliberal Multiculturalism: Complicities and Implications for Applied Linguistics	APPLIED LINGUISTICS	APPL LINGUIST	English	Article	APPL LINGUIST	2016	37	4	10.1093/applin/amu045	Linguistics	Social Science Citation Index (SSCI); Arts &amp; Humanities Citation Index (A&amp;HCI)	Linguistics	Y
Mondada, L	Mondada, Lorenza	Challenges of multimodality: Language and the body in social interaction	JOURNAL OF SOCIOLINGUISTICS	J SOCIOLING	English	Article	J SOCIOLING	2016	20	3	10.1111/josl.1_12177	Linguistics	Social Science Citation Index (SSCI); Arts &amp; Humanities Citation Index (A&amp;HCI)	Linguistics	Y
Hyland, K	Hyland, Ken	Academic publishing and the myth of linguistic injustice	JOURNAL OF SECOND LANGUAGE WRITING	J SECOND LANG WRIT	English	Article	J SECOND LANG WRIT	2016	31		10.1016/j.jslw.2016.01.005	Linguistics	Social Science Citation Index (SSCI); Arts &amp; Humanities Citation Index (A&amp;HCI)	Linguistics	Y
Canagarajah, S	Canagarajah, Suresh	Translingual Practice as Spatial Repertoires: Expanding the Paradigm beyond Structuralist Orientations	APPLIED LINGUISTICS	APPL LINGUIST	English	Article	APPL LINGUIST	2018	39	1	10.1093/applin/amx041	Linguistics	Social Science Citation Index (SSCI)	Linguistics	Y
Teimouri, Y; Goetze, J; Plonsky, L	Teimouri, Yasser; Goetze, Julia; Plonsky, Luke	SECOND LANGUAGE ANXIETY AND ACHIEVEMENT A META-ANALYSIS	STUDIES IN SECOND LANGUAGE ACQUISITION	STUD SECOND LANG ACQ	English	Article	STUD SECOND LANG ACQ	2019	41	2	10.1017/S0272263118000311	Linguistics	Social Science Citation Index (SSCI)	Linguistics	Y
Pennycook, A	Pennycook, Alastair	Posthumanist Applied Linguistics	APPLIED LINGUISTICS	APPL LINGUIST	English	Article	APPL LINGUIST	2018	39	4	10.1093/applin/amw016	Linguistics	Social Science Citation Index (SSCI)	Linguistics	Y
Gardner, D; Davies, M	Gardner, Dee; Davies, Mark	A New Academic Vocabulary List	APPLIED LINGUISTICS	APPL LINGUIST	English	Article	APPL LINGUIST	2014	35	3	10.1093/applin/amt015	Linguistics	Social Science Citation Index (SSCI)	Linguistics	Y
Rosa, J; Flores, N	Rosa, Jonathan; Flores, Nelson	Unsettling race and language: Toward a raciolinguistic perspective	LANGUAGE IN SOCIETY	LANG SOC	English	Article	LANG SOC	2017	46	5	10.1017/S0047404517000562	Linguistics; Sociology	Social Science Citation Index (SSCI)	Linguistics; Sociology	Y
Piller, I; Cho, J	Piller, Ingrid; Cho, Jinhyun	Neoliberalism as language policy	LANGUAGE IN SOCIETY	LANG SOC	English	Article	LANG SOC	2013	42	1	10.1017/S0047404512000887	Linguistics; Sociology	Social Science Citation Index (SSCI)	Linguistics; Sociology	Y
Luk, G; De Sa, E; Bialystok, E	Luk, Gigi; De Sa, Eric; Bialystok, Ellen	Is there a relation between onset age of bilingualism and enhancement of cognitive control?	BILINGUALISM-LANGUAGE AND COGNITION	BILING-LANG COGN	English	Article	BILING-LANG COGN	2011	14	4	10.1017/S1366728911000010	Linguistics; Psychology, Experimental	Social Science Citation Index (SSCI)	Linguistics; Psychology	Y
Li, P; Lan, YJ	Li, Ping; Lan, Yu-Ju	Digital Language Learning (DLL): Insights from Behavior, Cognition, and the Brain	BILINGUALISM-LANGUAGE AND COGNITION	BILING-LANG COGN	English	Article; Early Access	BILING-LANG COGN	2021			10.1017/S1366728921000353	Linguistics; Psychology, Experimental	Social Science Citation Index (SSCI)	Linguistics; Psychology	Y
Gullifer, JW; Titone, D	Gullifer, Jason W.; Titone, Debra	Characterizing the social diversity of bilingualism using language entropy	BILINGUALISM-LANGUAGE AND COGNITION	BILING-LANG COGN	English	Article	BILING-LANG COGN	2020	23	2	10.1017/S1366728919000026	Linguistics; Psychology, Experimental	Social Science Citation Index (SSCI)	Linguistics; Psychology	Y
Surrain, S; Luk, G	Surrain, Sarah; Luk, Gigi	Describing bilinguals: A systematic review of labels and descriptions used in the literature between 2005-2015	BILINGUALISM-LANGUAGE AND COGNITION	BILING-LANG COGN	English	Review	BILING-LANG COGN	2019	22	2	10.1017/S1366728917000682	Linguistics; Psychology, Experimental	Social Science Citation Index (SSCI)	Linguistics; Psychology	Y
Dijkstra, T; Wahl, A; Buytenhuijs, F; Van Halem, N; Al-Jibouri, Z; De Korte, M; Rekke, S	Dijkstra, Ton; Wahl, Alexander; Buytenhuijs, Franka; Van Halem, Nino; Al-Jibouri, Zina; De Korte, Marcel; Rekke, Steven	Multilink: a computational model for bilingual word recognition and word translation	BILINGUALISM-LANGUAGE AND COGNITION	BILING-LANG COGN	English	Article	BILING-LANG COGN	2019	22	4	10.1017/S1366728918000287	Linguistics; Psychology, Experimental	Social Science Citation Index (SSCI)	Linguistics; Psychology	Y
Verreyt, N; Woumans, E; Vandelanotte, D; Szmalec, A; Duyck, W	Verreyt, Nele; Woumans, Evy; Vandelanotte, Davy; Szmalec, Arnaud; Duyck, Wouter	The influence of language-switching experience on the bilingual executive control advantage	BILINGUALISM-LANGUAGE AND COGNITION	BILING-LANG COGN	English	Article	BILING-LANG COGN	2016	19	1	10.1017/S1366728914000352	Linguistics; Psychology, Experimental	Social Science Citation Index (SSCI)	Linguistics; Psychology	Y
Butterfill, SA; Apperly, IA	Butterfill, Stephen A.; Apperly, Ian A.	How to Construct a Minimal Theory of Mind	MIND & LANGUAGE	MIND LANG	English	Article	MIND LANG	2013	28	5	10.1111/mila.12036	Linguistics; Psychology, Experimental	Social Science Citation Index (SSCI); Arts &amp; Humanities Citation Index (A&amp;HCI)	Linguistics; Psychology	Y
Valian, V	Valian, Virginia	Bilingualism and cognition	BILINGUALISM-LANGUAGE AND COGNITION	BILING-LANG COGN	English	Article	BILING-LANG COGN	2015	18	1	10.1017/S1366728914000522	Linguistics; Psychology, Experimental	Social Science Citation Index (SSCI)	Linguistics; Psychology	Y
Leivada, E; Westergaard, M; Dunabeitia, JA; Rothman, J	Leivada, Evelina; Westergaard, Marit; Dunabeitia, Jon Andoni; Rothman, Jason	On the phantom-like appearance of bilingualism effects on neurocognition: (How) should we proceed?	BILINGUALISM-LANGUAGE AND COGNITION	BILING-LANG COGN	English	Article	BILING-LANG COGN	2021	24	1	10.1017/S1366728920000358	Linguistics; Psychology, Experimental	Social Science Citation Index (SSCI)	Linguistics; Psychology	Y
Pliatsikas, C	Pliatsikas, Christos	Understanding structural plasticity in the bilingual brain: The Dynamic Restructuring Model	BILINGUALISM-LANGUAGE AND COGNITION	BILING-LANG COGN	English	Article	BILING-LANG COGN	2020	23	2	10.1017/S1366728919000130	Linguistics; Psychology, Experimental	Social Science Citation Index (SSCI)	Linguistics; Psychology	Y
Bedore, LM; Pena, ED; Summers, CL; Boerger, KM; Resendiz, MD; Greene, K; Bohman, TM; Gillam, RB	Bedore, Lisa M.; Pena, Elizabeth D.; Summers, Connie L.; Boerger, Karin M.; Resendiz, Maria D.; Greene, Kai; Bohman, Thomas M.; Gillam, Ronald B.	The measure matters: Language dominance profiles across measures in Spanish-English bilingual children	BILINGUALISM-LANGUAGE AND COGNITION	BILING-LANG COGN	English	Article	BILING-LANG COGN	2012	15	3	10.1017/S1366728912000090	Linguistics; Psychology, Experimental	Social Science Citation Index (SSCI)	Linguistics; Psychology	Y
Abutalebi, J; Green, DW	Abutalebi, Jubin; Green, David W.	Neuroimaging of language control in bilinguals: neural adaptation and reserve	BILINGUALISM-LANGUAGE AND COGNITION	BILING-LANG COGN	English	Article	BILING-LANG COGN	2016	19	4	10.1017/S1366728916000225	Linguistics; Psychology, Experimental	Social Science Citation Index (SSCI)	Linguistics; Psychology	Y
Mattys, SL; Davis, MH; Bradlow, AR; Scott, SK	Mattys, Sven L.; Davis, Matthew H.; Bradlow, Ann R.; Scott, Sophie K.	Speech recognition in adverse conditions: A review	LANGUAGE AND COGNITIVE PROCESSES	LANG COGNITIVE PROC	English	Review	LANG COGNITIVE PROC	2012	27	7-8	10.1080/01690965.2012.705006	Linguistics; Psychology, Experimental	Social Science Citation Index (SSCI)	Linguistics; Psychology	Y
Polinsky, M; Scontras, G	Polinsky, Maria; Scontras, Gregory	Understanding heritage languages	BILINGUALISM-LANGUAGE AND COGNITION	BILING-LANG COGN	English	Article	BILING-LANG COGN	2020	23	1	10.1017/S1366728919000245	Linguistics; Psychology, Experimental	Social Science Citation Index (SSCI)	Linguistics; Psychology	Y
Maskit, B	Maskit, Bernard	Overview of Computer Measures of the Referential Process	JOURNAL OF PSYCHOLINGUISTIC RESEARCH	J PSYCHOLINGUIST RES	English	Article	J PSYCHOLINGUIST RES	2021	50	1	10.1007/s10936-021-09761-8	Linguistics; Psychology, Experimental	Social Science Citation Index (SSCI)	Linguistics; Psychology	Y
Gollan, TH; Weissberger, GH; Runnqvist, E; Montoya, RI; Cera, CM	Gollan, Tamar H.; Weissberger, Gali H.; Runnqvist, Elin; Montoya, Rosa I.; Cera, Cynthia M.	Self-ratings of spoken language dominance: A Multilingual Naming Test (MINT) and preliminary norms for young and aging Spanish-English bilinguals	BILINGUALISM-LANGUAGE AND COGNITION	BILING-LANG COGN	English	Article	BILING-LANG COGN	2012	15	3	10.1017/S1366728911000332	Linguistics; Psychology, Experimental	Social Science Citation Index (SSCI)	Linguistics; Psychology	Y
Li, P; Zhang, F; Tsai, EF; Puls, B	Li, Ping; Zhang, Fan; Tsai, Erlfang; Puls, Brendan	Language history questionnaire (LHQ 2.0): A new dynamic web-based research tool	BILINGUALISM-LANGUAGE AND COGNITION	BILING-LANG COGN	English	Article	BILING-LANG COGN	2014	17	3	10.1017/S1366728913000606	Linguistics; Psychology, Experimental	Social Science Citation Index (SSCI)	Linguistics; Psychology	Y
Bordag, D; Gor, K; Opitz, A	Bordag, Denisa; Gor, Kira; Opitz, Andreas	Ontogenesis Model of the L2 Lexical Representation	BILINGUALISM-LANGUAGE AND COGNITION	BILING-LANG COGN	English	Article	BILING-LANG COGN	2022	25	2	10.1017/S1366728921000250	Linguistics; Psychology, Experimental	Social Science Citation Index (SSCI)	Linguistics; Psychology	Y
Brysbaert, M	Brysbaert, Marc	Power considerations in bilingualism research: Time to step up our game	BILINGUALISM-LANGUAGE AND COGNITION	BILING-LANG COGN	English	Review	BILING-LANG COGN	2021	24	5	10.1017/S1366728920000437	Linguistics; Psychology, Experimental	Social Science Citation Index (SSCI)	Linguistics; Psychology	Y
Macintyre, PD; Gregersen, T; Mercer, S	Macintyre, Peter D.; Gregersen, Tammy; Mercer, Sarah	Setting an Agenda for Positive Psychology in SLA: Theory, Practice, and Research	MODERN LANGUAGE JOURNAL	MOD LANG J	English	Article	MOD LANG J	2019	103	1	10.1111/modl.12544	Education & Educational Research; Linguistics	Social Science Citation Index (SSCI)	Education & Educational Research; Linguistics	Y
Li, CC; Jiang, GY; Dewaele, JM	Li, Chengchen; Jiang, Guiying; Dewaele, Jean-Marc	Understanding Chinese high school students' Foreign Language Enjoyment: Validation of the Chinese version of the Foreign Language Enjoyment scale	SYSTEM	SYSTEM	English	Article	SYSTEM	2018	76		10.1016/j.system.2018.06.004	Education & Educational Research; Linguistics	Social Science Citation Index (SSCI)	Education & Educational Research; Linguistics	Y
Stevanovic, M; Perakyla, A	Stevanovic, Melisa; Perakyla, Anssi	Deontic Authority in Interaction: The Right to Announce, Propose, and Decide	RESEARCH ON LANGUAGE AND SOCIAL INTERACTION	RES LANG SOC INTERAC	English	Article	RES LANG SOC INTERAC	2012	45	3	10.1080/08351813.2012.699260	Communication; Linguistics; Psychology, Social	Social Science Citation Index (SSCI)	Communication; Linguistics; Psychology	Y
Gong, Y; Guo, QJ; Michael, L; Lai, C; Chuang, W	Gong Yang (Frank); Guo Quanjiang; Michael, Li; Lai Chun; Chuang, Wang	Developing literacy or focusing on interaction: New Zealand students? strategic efforts related to Chinese language learning during study abroad in China	SYSTEM	SYSTEM	English	Article	SYSTEM	2021	98		10.1016/j.system.2021.102462	Education & Educational Research; Linguistics	Social Science Citation Index (SSCI)	Education & Educational Research; Linguistics	Y
Mandera, P; Keuleers, E; Brysbaert, M	Mandera, Pawel; Keuleers, Emmanuel; Brysbaert, Marc	Explaining human performance in psycholinguistic tasks with models of semantic similarity based on prediction and counting: A review and empirical validation	JOURNAL OF MEMORY AND LANGUAGE	J MEM LANG	English	Review	J MEM LANG	2017	92		10.1016/j.jml.2016.04.001	Linguistics; Psychology; Psychology, Experimental	Science Citation Index Expanded (SCI-EXPANDED); Social Science Citation Index (SSCI)	Linguistics; Psychology	Y
Lowie, WM; Verspoor, MH	Lowie, Wander M.; Verspoor, Marjolijn H.	Individual Differences and the Ergodicity Problem	LANGUAGE LEARNING	LANG LEARN	English	Article	LANG LEARN	2019	69		10.1111/lang.12324	Education & Educational Research; Linguistics	Social Science Citation Index (SSCI)	Education & Educational Research; Linguistics	Y
Safdari, S	Safdari, Saeed	Operationalizing L2 motivational self system: Improving EFL learners' motivation through a vision enhancement program	LANGUAGE TEACHING RESEARCH	LANG TEACH RES	English	Article	LANG TEACH RES	2021	25	2	10.1177/1362168819846597	Education & Educational Research; Linguistics	Social Science Citation Index (SSCI)	Education & Educational Research; Linguistics	Y
Biber, D; Gray, B; Poonpon, K	Biber, Douglas; Gray, Bethany; Poonpon, Kornwipa	Should We Use Characteristics of Conversation to Measure Grammatical Complexity in L2 Writing Development?	TESOL QUARTERLY	TESOL QUART	English	Article	TESOL QUART	2011	45	1	10.5054/tq.2011.244483	Education & Educational Research; Linguistics	Social Science Citation Index (SSCI)	Education & Educational Research; Linguistics	Y
Ortega, L	Ortega, Lourdes	SLA and the Study of Equitable Multilingualism	MODERN LANGUAGE JOURNAL	MOD LANG J	English	Article	MOD LANG J	2019	103		10.1111/modl.12525	Education & Educational Research; Linguistics	Social Science Citation Index (SSCI)	Education & Educational Research; Linguistics	Y
Dornyei, Z; Al-Hoorie, AH	Dornyei, Zoltan; Al-Hoorie, Ali H.	The Motivational Foundation of Learning Languages Other Than Global English: Theoretical Issues and Research Directions	MODERN LANGUAGE JOURNAL	MOD LANG J	English	Article	MOD LANG J	2017	101	3	10.1111/modl.12408	Education & Educational Research; Linguistics	Social Science Citation Index (SSCI); Arts &amp; Humanities Citation Index (A&amp;HCI)	Education & Educational Research; Linguistics	Y
Boo, Z; Dornyei, Z; Ryan, S	Boo, Zann; Doernyei, Zoltan; Ryan, Stephen	L2 motivation research 2005-2014: Understanding a publication surge and a changing landscape	SYSTEM	SYSTEM	English	Article	SYSTEM	2015	55		10.1016/j.system.2015.10.006	Education & Educational Research; Linguistics	Social Science Citation Index (SSCI)	Education & Educational Research; Linguistics	Y
Gathercole, SE; Dunning, DL; Holmes, J; Norris, D	Gathercole, Susan E.; Dunning, Darren L.; Holmes, Joni; Norris, Dennis	Working memory training involves learning new skills	JOURNAL OF MEMORY AND LANGUAGE	J MEM LANG	English	Article	J MEM LANG	2019	105		10.1016/j.jml.2018.10.003	Linguistics; Psychology; Psychology, Experimental	Science Citation Index Expanded (SCI-EXPANDED); Social Science Citation Index (SSCI)	Linguistics; Psychology	Y
Plonsky, L; Oswald, FL	Plonsky, Luke; Oswald, Frederick L.	How Big Is Big? Interpreting Effect Sizes in L2 Research	LANGUAGE LEARNING	LANG LEARN	English	Article	LANG LEARN	2014	64	4	10.1111/lang.12079	Education & Educational Research; Linguistics	Social Science Citation Index (SSCI)	Education & Educational Research; Linguistics	Y
Greenier, V; Derakhshan, A; Fathi, J	Greenier, Vincent; Derakhshan, Ali; Fathi, Jalil	Emotion regulation and psychological well-being in teacher work engagement: A case of British and Iranian English language teachers	SYSTEM	SYSTEM	English	Article	SYSTEM	2021	97		10.1016/j.system.2020.102446	Education & Educational Research; Linguistics	Social Science Citation Index (SSCI)	Education & Educational Research; Linguistics	Y
Schad, DJ; Vasishth, S; Hohenstein, S; Kliegl, R	Schad, Daniel J.; Vasishth, Shravan; Hohenstein, Sven; Kliegl, Reinhold	How to capitalize on a priori contrasts in linear (mixed) models: A tutorial	JOURNAL OF MEMORY AND LANGUAGE	J MEM LANG	English	Article	J MEM LANG	2020	110		10.1016/j.jml.2019.104038	Linguistics; Psychology; Psychology, Experimental	Science Citation Index Expanded (SCI-EXPANDED); Social Science Citation Index (SSCI)	Linguistics; Psychology	Y
Matuschek, H; Kliegl, R; Vasishth, S; Baayen, H; Bates, D	Matuschek, Hannes; Kliegl, Reinhold; Vasishth, Shravan; Baayen, Harald; Bates, Douglas	Balancing Type I error and power in linear mixed models	JOURNAL OF MEMORY AND LANGUAGE	J MEM LANG	English	Article	J MEM LANG	2017	94		10.1016/j.jml.2017.01.001	Linguistics; Psychology; Psychology, Experimental	Science Citation Index Expanded (SCI-EXPANDED); Social Science Citation Index (SSCI)	Linguistics; Psychology	Y
Misyak, JB; Christiansen, MH	Misyak, Jennifer B.; Christiansen, Morten H.	Statistical Learning and Language: An Individual Differences Study	LANGUAGE LEARNING	LANG LEARN	English	Article	LANG LEARN	2012	62	1	10.1111/j.1467-9922.2010.00626.x	Education & Educational Research; Linguistics	Social Science Citation Index (SSCI)	Education & Educational Research; Linguistics	Y
Dewaele, JM; Witney, J; Saito, K; Dewaele, L	Dewaele, Jean-Marc; Witney, John; Saito, Kazuya; Dewaele, Livia	Foreign language enjoyment and anxiety: The effect of teacher and learner variables	LANGUAGE TEACHING RESEARCH	LANG TEACH RES	English	Article	LANG TEACH RES	2018	22	6	10.1177/1362168817692161	Education & Educational Research; Linguistics	Social Science Citation Index (SSCI)	Education & Educational Research; Linguistics	Y
Bai, B; Guo, WJ	Bai, Barry; Guo, Wenjuan	Motivation and self-regulated strategy use: Relationships to primary school students' English writing in Hong Kong	LANGUAGE TEACHING RESEARCH	LANG TEACH RES	English	Article	LANG TEACH RES	2021	25	3	10.1177/1362168819859921	Education & Educational Research; Linguistics	Social Science Citation Index (SSCI)	Education & Educational Research; Linguistics	Y
Dewaele, JM; Magdalena, AF; Saito, K	Dewaele, Jean-Marc; Magdalena, Andrea Franco; Saito, Kazuya	The Effect of Perception of Teacher Characteristics on Spanish EFL Learners' Anxiety and Enjoyment	MODERN LANGUAGE JOURNAL	MOD LANG J	English	Article	MOD LANG J	2019	103	2	10.1111/modl.12555	Education & Educational Research; Linguistics	Social Science Citation Index (SSCI)	Education & Educational Research; Linguistics	Y
Marsden, E; Morgan-Short, K; Thompson, S; Abugaber, D	Marsden, Emma; Morgan-Short, Kara; Thompson, Sophie; Abugaber, David	Replication in Second Language Research: Narrative and Systematic Reviews and Recommendations for the Field	LANGUAGE LEARNING	LANG LEARN	English	Review	LANG LEARN	2018	68	2	10.1111/lang.12286	Education & Educational Research; Linguistics	Social Science Citation Index (SSCI)	Education & Educational Research; Linguistics	Y
Meteyard, L; Davies, RAI	Meteyard, Lotte; Davies, Robert A., I	Best practice guidance for linear mixed-effects models in psychological science	JOURNAL OF MEMORY AND LANGUAGE	J MEM LANG	English	Article	J MEM LANG	2020	112		10.1016/j.jml.2020.104092	Linguistics; Psychology; Psychology, Experimental	Science Citation Index Expanded (SCI-EXPANDED); Social Science Citation Index (SSCI)	Linguistics; Psychology	Y
Shipstead, Z; Lindsey, DRB; Marshall, RL; Engle, RW	Shipstead, Zach; Lindsey, Dakota R. B.; Marshall, Robyn L.; Engle, Randall W.	The mechanisms of working memory capacity: Primary memory, secondary memory, and attention control	JOURNAL OF MEMORY AND LANGUAGE	J MEM LANG	English	Article	J MEM LANG	2014	72		10.1016/j.jml.2014.01.004	Linguistics; Psychology; Psychology, Experimental	Science Citation Index Expanded (SCI-EXPANDED); Social Science Citation Index (SSCI)	Linguistics; Psychology	Y
Canagarajah, S	Canagarajah, Suresh	Codemeshing in Academic Writing: Identifying Teachable Strategies of Translanguaging	MODERN LANGUAGE JOURNAL	MOD LANG J	English	Article	MOD LANG J	2011	95	3	10.1111/j.1540-4781.2011.01207.x	Education & Educational Research; Linguistics	Social Science Citation Index (SSCI); Arts &amp; Humanities Citation Index (A&amp;HCI)	Education & Educational Research; Linguistics	Y
Guerrettaz, AM; Engman, MM; Matsumoto, Y	Guerrettaz, Anne Marie; Engman, Mel M.; Matsumoto, Yumi	Empirically Defining Language Learning and Teaching Materials in Use Through Sociomaterial Perspectives	MODERN LANGUAGE JOURNAL	MOD LANG J	English	Article	MOD LANG J	2021	105		10.1111/modl.12691	Education & Educational Research; Linguistics	Social Science Citation Index (SSCI)	Education & Educational Research; Linguistics	Y
Jiang, Y; Dewaele, JM	Jiang, Yan; Dewaele, Jean-Marc	How unique is the foreign language classroom enjoyment and anxiety of Chinese EFL learners?	SYSTEM	SYSTEM	English	Article	SYSTEM	2019	82		10.1016/j.system.2019.02.017	Education & Educational Research; Linguistics	Social Science Citation Index (SSCI)	Education & Educational Research; Linguistics	Y
Hiver, P; Al-Hoorie, AH; Vitta, JP; Wu, J	Hiver, Phil; Al-Hoorie, Ali H.; Vitta, Joseph P.; Wu, Janice	Engagement in language learning: A systematic review of 20 years of research methods and definitions	LANGUAGE TEACHING RESEARCH	LANG TEACH RES	English	Review; Early Access	LANG TEACH RES	2021			10.1177/13621688211001289	Education & Educational Research; Linguistics	Social Science Citation Index (SSCI)	Education & Educational Research; Linguistics	Y
Li, CC	Li, Chengchen	A Control-Value Theory Approach to Boredom in English Classes Among University Students in China	MODERN LANGUAGE JOURNAL	MOD LANG J	English	Article	MOD LANG J	2021	105	1	10.1111/modl.12693	Education & Educational Research; Linguistics	Social Science Citation Index (SSCI)	Education & Educational Research; Linguistics	Y
Zhang, J; Wu, CG; Yuan, Z; Meng, YX	Zhang, Juan; Wu, Chenggang; Yuan, Zhen; Meng, Yaxuan	Different early and late processing of emotion-label words and emotion-laden words in a second language: An ERP study	SECOND LANGUAGE RESEARCH	SECOND LANG RES	English	Article	SECOND LANG RES	2020	36	3	10.1177/0267658318804850	Education & Educational Research; Linguistics	Social Science Citation Index (SSCI)	Education & Educational Research; Linguistics	Y
Larsen-Freeman, D	Larsen-Freeman, Diane	On Language Learner Agency: A Complex Dynamic Systems Theory Perspective	MODERN LANGUAGE JOURNAL	MOD LANG J	English	Article	MOD LANG J	2019	103		10.1111/modl.12536	Education & Educational Research; Linguistics	Social Science Citation Index (SSCI)	Education & Educational Research; Linguistics	Y
Saito, K; Dewaele, JM; Abe, M; In'nami, Y	Saito, Kazuya; Dewaele, Jean-Marc; Abe, Mariko; In'nami, Yo	Motivation, Emotion, Learning Experience, and Second Language Comprehensibility Development in Classroom Settings: A Cross-Sectional and Longitudinal Study	LANGUAGE LEARNING	LANG LEARN	English	Article	LANG LEARN	2018	68	3	10.1111/lang.12297	Education & Educational Research; Linguistics	Social Science Citation Index (SSCI)	Education & Educational Research; Linguistics	Y
Mondada, L	Mondada, Lorenza	Multiple Temporalities of Language and Body in Interaction: Challenges for Transcribing Multimodality	RESEARCH ON LANGUAGE AND SOCIAL INTERACTION	RES LANG SOC INTERAC	English	Article	RES LANG SOC INTERAC	2018	51	1	10.1080/08351813.2018.1413878	Communication; Linguistics; Psychology, Social	Social Science Citation Index (SSCI)	Communication; Linguistics; Psychology	Y
Kyle, K; Crossley, SA	Kyle, Kristopher; Crossley, Scott A.	Automatically Assessing Lexical Sophistication: Indices, Tools, Findings, and Application	TESOL QUARTERLY	TESOL QUART	English	Article	TESOL QUART	2015	49	4	10.1002/tesq.194	Education & Educational Research; Linguistics	Social Science Citation Index (SSCI)	Education & Educational Research; Linguistics	Y
Kramsch, C	Kramsch, Claire	Teaching Foreign Languages in an Era of Globalization: Introduction	MODERN LANGUAGE JOURNAL	MOD LANG J	English	Article	MOD LANG J	2014	98	1	10.1111/j.1540-4781.2014.12057.x	Education & Educational Research; Linguistics	Social Science Citation Index (SSCI); Arts &amp; Humanities Citation Index (A&amp;HCI)	Education & Educational Research; Linguistics	Y
MacIntyre, PD; Gregersen, T; Mercer, S	MacIntyre, Peter D.; Gregersen, Tammy; Mercer, Sarah	Language teachers' coping strategies during the Covid-19 conversion to online teaching: Correlations with stress, wellbeing and negative emotions	SYSTEM	SYSTEM	English	Article	SYSTEM	2020	94		10.1016/j.system.2020.102352	Education & Educational Research; Linguistics	Social Science Citation Index (SSCI)	Education & Educational Research; Linguistics	Y
Saito, K; Plonsky, L	Saito, Kazuya; Plonsky, Luke	Effects of Second Language Pronunciation Teaching Revisited: A Proposed Measurement Framework and Meta-Analysis	LANGUAGE LEARNING	LANG LEARN	English	Review	LANG LEARN	2019	69	3	10.1111/lang.12345	Education & Educational Research; Linguistics	Social Science Citation Index (SSCI)	Education & Educational Research; Linguistics	Y
Barr, DJ; Levy, R; Scheepers, C; Tily, HJ	Barr, Dale J.; Levy, Roger; Scheepers, Christoph; Tily, Harry J.	Random effects structure for confirmatory hypothesis testing: Keep it maximal	JOURNAL OF MEMORY AND LANGUAGE	J MEM LANG	English	Article	J MEM LANG	2013	68	3	10.1016/j.jml.2012.11.001	Linguistics; Psychology; Psychology, Experimental	Science Citation Index Expanded (SCI-EXPANDED); Social Science Citation Index (SSCI)	Linguistics; Psychology	Y
Kendrick, KH; Drew, P	Kendrick, Kobin H.; Drew, Paul	Recruitment: Offers, Requests, and the Organization of Assistance in Interaction	RESEARCH ON LANGUAGE AND SOCIAL INTERACTION	RES LANG SOC INTERAC	English	Article	RES LANG SOC INTERAC	2016	49	1	10.1080/08351813.2016.1126436	Communication; Linguistics; Psychology, Social	Social Science Citation Index (SSCI)	Communication; Linguistics; Psychology	Y
Heritage, J	Heritage, John	The Epistemic Engine: Sequence Organization and Territories of Knowledge	RESEARCH ON LANGUAGE AND SOCIAL INTERACTION	RES LANG SOC INTERAC	English	Article	RES LANG SOC INTERAC	2012	45	1	10.1080/08351813.2012.646685	Communication; Linguistics; Psychology, Social	Social Science Citation Index (SSCI); Arts &amp; Humanities Citation Index (A&amp;HCI)	Communication; Linguistics; Psychology	Y
Derakhshan, A; Kruk, M; Mehdizadeh, M; Pawlak, M	Derakhshan, Ali; Kruk, Mariusz; Mehdizadeh, Mostafa; Pawlak, Miroslaw	Boredom in online classes in the Iranian EFL context: Sources and solutions	SYSTEM	SYSTEM	English	Article	SYSTEM	2021	101		10.1016/j.system.2021.102556	Education & Educational Research; Linguistics	Social Science Citation Index (SSCI)	Education & Educational Research; Linguistics	Y
Atkinson, D; Byrnes, H; Doran, M; Duff, P; Ellis, NC; Hall, JK; Johnson, KE; Lantolf, JP; Larsen-Freeman, D; Negueruela, E; Norton, B; Ortega, L; Schumann, J; Swain, M; Tarone, E	Atkinson, Dwight; Byrnes, Heidi; Doran, Meredith; Duff, Patricia; Ellis, Nick C.; Hall, Joan Kelly; Johnson, Karen E.; Lantolf, James P.; Larsen-Freeman, Diane; Negueruela, Eduardo; Norton, Bonny; Ortega, Lourdes; Schumann, John; Swain, Merrill; Tarone, Elaine	A Transdisciplinary Framework for SLA in a Multilingual World	MODERN LANGUAGE JOURNAL	MOD LANG J	English	Article	MOD LANG J	2016	100		10.1111/modl.12301	Education & Educational Research; Linguistics	Social Science Citation Index (SSCI)	Education & Educational Research; Linguistics	Y
Frank, MC; Braginsky, M; Yurovsky, D; Marchman, VA	Frank, Michael C.; Braginsky, Mika; Yurovsky, Daniel; Marchman, Virginia A.	Wordbank: an open repository for developmental vocabulary data	JOURNAL OF CHILD LANGUAGE	J CHILD LANG	English	Article	J CHILD LANG	2017	44	3	10.1017/S0305000916000209	Psychology, Developmental; Linguistics; Psychology, Experimental	Social Science Citation Index (SSCI)	Psychology; Linguistics	Y
Hoff, E; Core, C; Place, S; Rumiche, R; Senor, M; Parra, M	Hoff, Erika; Core, Cynthia; Place, Silvia; Rumiche, Rosario; Senor, Melissa; Parra, Marisol	Dual language exposure and early bilingual development	JOURNAL OF CHILD LANGUAGE	J CHILD LANG	English	Article	J CHILD LANG	2012	39	1	10.1017/S0305000910000759	Psychology, Developmental; Linguistics; Psychology, Experimental	Social Science Citation Index (SSCI)	Psychology; Linguistics	Y
